# Supplementary material for: Effect of neonatal breast crawl on breastfeeding: a prospective cohort study
Source: Front Pediatr. 2023 Jun 8;11:1186585. doi: 10.3389/fped.2023.1186585 (PMC10285413; doi:10.3389/fped.2023.1186585)
Supplement: Supplementary file 1 [file Datasheet1.xlsx]

## Sheet: Sheet1
number	age	height	weight	BMI	gestational weeks	Gestation days	Number of pregnancies	gender of newborn(0=girl,1=boy)	height of newborn	Body length	IBFAT1	IBFAT2	IBFAT3	IBFAT4	total 1	IBFAT1_A	IBFAT2_A	IBFAT3_A	IBFAT4_A	total 2	successful	Start breastfeeding(min)	Feeding method within 24h (1=Exclusive;2=Mixed;3=Artificial)	Feeding method (25-48h)(1=Exclusive;2=Mixed;3=Artificial)	Feeding method (49-72h)(1=Exclusive;2=Mixed;3=Artificial)	Feeding method (7d)(1=Exclusive;2=Mixed;3=Artificial)	Feeding method (42d)(1=Exclusive;2=Mixed;3=Artificial)	Feeding method (5m)(1=Exclusive;2=Mixed;3=Artificial)	Lactation initiation	Lactation start-up days(1-4:24,25-48,47-72h;>72h)	Number of Primary of Lactation initiation(1-4:24,25-48,47-72h;>72h)	Successful initiation of lactation in primipara	Number of Multiparity of Lactation initiation(1-4:24,25-48,47-72h;>72h)	Successful initiation of lactation	Total lactation start-up days(1-4:24,25-48,47-72h;>72h)
1	33	1.56	74	30	38+3	269	1	1	3680	54	3	3	2	1	9	0	0	0	0	0	0	58	3	2	2	2	1	1	1	3	3	1	3	1	3
2	30	1.64	60	22	37+4	263	1	1	3070	54	3	3	2	3	11	2	3	3	3	11	0	69	1	1	1	1	1	1	1	2	2	0	4	0	2
3	39	1.62	75	29	41	287	7	0	4120	53	3	3	2	2	10	3	3	3	2	11	1	55	1	1	1	2	2	2	1	3	4	1			3
4	26	1.73	79	26	40+5	285	1	0	4120	53	2	3	2	2	9	3	3	2	2	10	0	66	2	1	1	1	1	1	0	4	3	0	3	1	4
5	33	1.65	80	29	40+4	284	2	0	3970	53	3	2	2	2	9	3	3	2	2	10	1	70	2	2	3	1	1	1	1	1	3	1			1
6	31	1.68	69	24	41	281	1	0	3960	53	3	3	3	2	11	2	2	3	2	9	1	32	2	1	1	1	1	1	1	3					3
7	29	1.57	75	30	40	280	4	1	3930	53	3	1	1	1	6	2	0	0	0	2	0	62	3	1	1	1	1	1	1	3	3	0	2	1	3
8	25	1.53	65	28	39+5	278	4	1	3790	53	3	2	2	2	9	2	2	3	3	10	1	49	1	1	2	1	1	1	1	2					2
9	31	1.61	70	27	40+3	283	2	1	3780	53	2	0	0	0	2	3	2	2	2	9	0	62	2	3	3	2	2	1	0	4	4	0	3	1	4
10	29	1.53	62	26	38+6	272	4	0	3780	53	3	2	2	2	9	2	2	2	2	8	1	52	3	2	1	1	1	2	1	3					3
11	28	1.67	65	23	39+2	275	1	1	3745	53	3	2	2	2	9	2	3	2	2	9	1	45	2	2	2	1	1	1	1	3					3
12	22	1.52	80	35	38+3	269	1	1	3710	53	3	3	3	3	12	3	2	3	3	11	1	65	1	2	2	2	1	1	1	3					3
13	27	1.65	83	30	39+4	277	1	0	3530	53	3	1	1	1	6	2	1	1	0	4	0	76	3	3	3	3	1	2	1	3	3	0	2	0	3
14	40	1.61	68	26	39+1	274	5	1	3470	53	3	2	2	2	9	2	2	2	1	8	0	/	3	2	1	1	1	1	0	4	2	1	2	1	4
15	28	1.62	53	20	39+6	279	3	1	2980	53	2	2	2	2	8	2	1	2	2	7	1	53	1	1	1	1	1	2	1	2					2
16	29	1.6	73	28	38+6	272	4	0	3950	52	3	3	2	2	10	3	3	2	2	10	1	54	2	1	1	1	2	3	0	4					4
17	32	1.61	73	28	40+1	281	3	0	3930	52	3	3	3	2	11	2	3	3	2	10	1	19	1	1	1	2	2	2	1	2	3	1			2
18	28	1.65	75	28	40+6	286	1	1	3720	52	3	1	1	1	6	2	1	1	1	5	0	67	3	1	1	1	1	1	1	3	4	0	3	1	3
19	33	1.56	63	26	40+4	284	2	0	3680	52	3	3	1	1	8	3	2	2	2	9	0	70	2	2	1	1	1	1	1	2	3	0	3	1	2
20	29	1.6	58	22	39+6	279	1	1	3610	52	3	1	1	1	6	2	0	2	1	5	0	80	1	1	1	1	1	1	1	1	3	1	1	1	1
21	35	1.58	65	26	40+1	281	3	1	3580	52	3	3	3	2	11	3	3	2	2	10	1	47	2	2	2	1	1	2	1	3					3
22	21	1.62	60	23	40+5	285	1	0	3570	52	2	3	2	2	9	2	2	1	1	6	0	/	2	2	2	3	1	1	0	4	4	0	3	0	4
23	33	1.6	70	27	40+2	282	2	0	3560	52	3	2	2	1	8	3	2	3	2	10	0	69	2	2	1	2	2	3	0	4	3	0	3	0	4
24	28	1.63	63	24	38+3	269	2	1	3560	52	1	2	2	2	7	2	2	2	2	8	1	53	2	1	1	1	1	1	1	1					1
25	27	1.65	73	27	40+5	285	5	0	3540	52	3	3	2	2	10	3	3	3	2	11	1	44	2	2	2	2	2	1	1	2					2
26	29	1.6	69	27	40+4	282	2	1	3540	52	3	3	3	2	11	3	3	3	3	12	1	58	2	1	1	1	2	2	1	3					3
27	29	1.55	52	21	40	280	3	1	3530	52	3	3	3	2	11	3	3	3	3	12	1	38	1	1	1	1	1	1	1	2					2
28	28	1.6	69	27	39+5	278	2	1	3530	52	3	2	2	2	9	2	2	2	2	8	1	54	2	1	1	1	1	2	1	2					2
29	37	1.6	67	26	39+5	278	4	0	3500	52	3	2	0	2	7	3	3	2	2	10	0	62	3	2	1	1	1	1	1	3	3	0	2	0	3
30	24	1.59	65	26	39+5	278	1	1	3500	52	3	2	2	2	9	3	3	3	2	11	1	51	2	2	2	1	1	1	0	4					4
31	25	1.64	74	28	39+1	274	6	0	3500	52	2	1	0	0	3	3	2	1	1	7	0	23	2	1	1	1	1	1	1	3	3	0	4	1	3
32	24	1.67	75	27	38+5	271	2	1	3490	52	3	3	3	3	12	2	3	3	2	10	1	27	1	2	2	2	1	3	1	3					3
33	23	1.65	69	25	39+1	274	1	1	3480	52	3	3	2	2	10	0	0	0	0	0	1	60	3	2	2	2	1	1	1	2					2
34	27	1.58	71	28	38+2	268	2	1	3480	52	0	0	0	0	0	2	2	3	2	9	0	/	3	2	2	1	2	1	0	4	3	0	2	0	4
35	25	1.6	64	25	39+4	277	1	0	3450	52	3	3	2	2	10	1	2	2	3	8	0	49	3	3	3	3	3	2	1	2	4	0	2	1	2
36	31	1.65	84	31	37+6	265	2	0	3430	52	3	3	2	2	10	3	3	3	2	11	0	62	1	1	1	1	1	2	0	4	4	0	4	0	4
37	25	1.58	77	31	40+6	286	1	1	3420	52	3	3	3	3	12	3	3	3	3	12	1	55	2	2	2	2	2	1	1	3					3
38	31	1.7	87	30	38+5	271	2	0	3410	52	3	3	2	3	11	3	3	3	3	12	1	37	1	1	2	1	1	1	1	1					1
39	34	1.65	80	29	37+6	265	9	1	3400	52	1	2	1	2	6	3	2	2	1	8	1	60	2	1	1	1	1	3	1	1					1
40	34	1.67	70	25	38+4	270	2	1	3390	52	3	2	2	2	9	3	3	3	2	11	1	47	1	1	1	1	2	2	1	2					2
41	33	1.58	63	25	39	273	1	1	3140	52	3	3	2	2	10	3	2	2	3	10	1	48	1	1	1	1	2	2	1	1					1
42	31	1.6	64	25	40+2	282	2	1	3100	52	3	2	2	2	9	2	2	2	2	8	1	50	2	1	1	1	3	1	0	4					4
43	26	1.65	60	22	39+2	275	2	0	3080	52	3	2	2	3	10	3	2	2	3	10	1	55	1	1	1	1	1	1	1	2					2
44	28	1.56	57	23	37+6	265	1	0	3080	52	3	3	2	3	11	2	2	2	1	9	1	44	2	3	3	1	1	2	1	3	3	1	3	1	3
45	26	1.62	67	26	38	266	1	1	2980	52	3	3	3	2	11	3	3	2	2	11	1	62	2	2	2	2	3	1	1	2					2
46	39	1.68	64	23	37+6	265	2	0	2920	52	3	2	2	0	7	2	3	2	1	8	0	67	2	2	2	2	1	2	1	3	4	0	4	1	3
47	26	1.66	74	27	39+3	276	2	1	3960	51	2	1	1	0	4	2	2	1	0	5	0	69	3	3	3	1	1	1	0	4	4	0	2	1	4
48	33	1.6	76	29	37+5	284	4	1	3730	51	3	3	2	2	10	2	3	3	2	10	1	40	1	1	1	1	1	2	1	1					1
49	27	1.58	69	27	39+6	279	2	0	3630	51	2	2	2	2	8	2	2	2	1	7	0	58	3	2	2	2	1	1	1	2	4	0	4	0	2
50	31	1.63	63	24	40+1	281	1	1	3510	51	3	2	2	2	9	2	2	2	2	8	1	49	1	2	2	2	2	2	0	4					4
51	33	1.54	65	27	40+4	284	3	0	3500	51	3	2	2	0	7	3	2	3	1	9	0	70	2	3	3	2	1	3	1	3	3	0	3	0	3
52	33	1.61	76	0	40+3	283	2	1	3470	51	3	2	2	2	9	2	3	1	2	8	1	46	1	2	2	1	1	1	1	3					3
53	30	1.6	70	27	40+1	281	5	1	3470	51	2	2	2	2	8	2	2	2	1	7	0	65	1	2	2	2	2	2	0	4	3	1	4	1	4
54	23	1.63	67	25	40	280	1	1	3450	51	2	3	2	2	9	2	3	2	3	10	0	69	1	1	2	2	2	3	1	3	2	0	2	0	3
55	33	1.55	70	29	39+2	275	3	1	3450	51	2	1	1	1	5	2	2	2	1	7	0	79	2	1	1	2	1	2	0	4	4	0	4	0	4
56	25	1.62	59	22	38+4	270	1	1	3450	51	2	2	0	0	4	3	2	2	2	9	0	62	2	1	1	1	1	2	1	3	3	1	2	1	3
57	31	1.58	74	30	39+2	275	3	1	3440	51	3	2	1	1	8	3	2	2	2	9	1	40	1	1	1	3	1	1	1	2					2
58	22	1.58	83	33	39	273	1	1	3430	51	2	3	2	2	9	2	2	1	1	6	1	52	1	2	2	1	1	1	0	4					4
59	28	1.62	68	26	39+5	278	2	1	3400	51	2	1	2	1	6	2	2	2	3	9	0	81	3	2	1	1	1	2	1	3	2	1	4	1	3
60	31	1.61	75	29	39+4	277	1	0	3400	51	3	2	0	0	5	2	1	1	1	5	0	/	3	2	1	1	1	1	1	3	2	1	2	1	3
61	26	1.62	58	22	40+5	285	2	1	3380	51	3	2	2	2	9	3	3	2	3	11	0	77	1	1	1	1	1	1	1	3	4	1	1	1	3
62	31	1.6	61	24	40+4	284	3	1	3380	51	2	3	2	3	10	2	3	3	3	11	1	45	2	2	3	2	2	2	1	3					3
63	24	1.68	69	24	40	280	1	0	3370	51	3	3	2	3	11	3	3	3	3	12	1	57	1	2	3	3	2	3	0	4					4
64	17	1.67	63	23	39	273	1	0	3370	51	2	2	2	1	7	2	2	2	2	8	0	44	3	2	2	1	2	1	1	3	4	1	3	1	3
65	25	1.58	56	22	39+5	278	1	0	3340	51	2	3	2	2	9	2	3	3	3	11	1	46	1	2	3	3	1	1	0	4					4
66	25	1.63	75	28	39+1	274	1	1	3340	51	3	1	1	0	5	3	1	1	1	6	0	/	1	1	1	1	1	1	0	4	3	1	1	1	4
67	32	1.65	70	26	40+6	286	3	1	3330	51	3	3	2	1	9	3	2	1	1	7	1	58	3	1	1	1	1	1	1	3					3
68	30	1.52	60	26	40+6	286	4	1	3330	51	3	3	0	1	7	3	3	3	2	11	0	44	2	2	2	2	2	1	1	3	4	0	4	1	3
69	29	1.68	60	21	40+1	281	4	0	3330	51	3	2	2	3	10	3	3	2	2	10	0	63	1	1	1	1	1	1	1	3	4	0	2	1	3
70	36	1.62	63	24	38+3	269	3	1	3330	51	1	1	1	1	4	2	2	1	2	7	0	/	1	1	1	1	1	1	1	2	4	1	2	1	2
71	26	1.51	58	25	39	273	1	1	3290	51	3	2	2	2	9	2	2	3	2	9	1	60	2	2	2	1	1	1	1	3	4	1	2	1	3
72	29	1.55	63	26	40+3	283	1	0	3280	51	2	3	2	2	9	3	2	3	2	10	0	94	2	3	3	1	1	1	1	3	3	0	3	1	3
73	24	1.65	66	24	41+6	286	1	0	3270	51	3	2	1	1	7	3	2	1	2	8	1	59	3	1	1	1	1	1	0	4	4	1	3	1	4
74	25	1.58	62	25	39+5	278	1	0	3260	51	3	3	2	1	9	3	3	2	2	10	1	53	2	2	2	2	2	3	1	3					3
75	27	1.52	65	28	39+4	277	1	0	3250	51	3	3	2	3	11	3	3	3	3	12	1	46	1	1	1	1	1	1	1	2					2
76	24	1.7	76	26	39+3	276	1	1	3250	51	3	2	1	1	7	3	2	2	2	9	1	58	2	2	2	1	1	2	0	4	3	1			4
77	41	1.6	65	25	37+6	265	3	0	3250	51	2	3	3	2	10	3	3	3	2	11	1	58	2	2	3	1	2	1	1	3	3	1			3
78	36	1.56	68	28	39+1	274	3	1	3220	51	3	3	2	2	10	3	3	3	2	11	1	53	1	1	1	1	1	2	1	2	2	1	2	1	2
79	34	1.59	70	28	40	280	3	0	3200	51	3	3	2	2	10	2	3	3	2	10	1	54	2	1	1	1	1	3	1	2					2
80	27	1.63	62	23	39+6	279	1	0	3170	51	1	1	1	1	4	2	2	2	2	8	0	65	1	1	1	3	2	1	0	4	4	0	2	1	4
81	37	1.54	59	25	39	273	6	0	3150	51	3	3	2	2	10	2	3	2	1	7	1	44	1	2	2	2	2	2	1	2					2
82	31	1.59	63	25	40+5	285	2	1	3110	51	3	2	2	1	8	3	3	3	2	11	0	43	1	1	1	1	2	1	1	2	3	0	2	1	2
83	30	1.55	67	28	39+1	274	1	0	3030	51	2	2	1	1	6	2	2	2	1	7	1	57	2	2	1	1	1	2	1	3					3
84	27	1.56	58	24	40+3	283	2	0	2840	51	3	3	3	2	11	3	2	3	3	11	1	50	2	2	1	1	2	1	1	2					2
85	31	1.58	70	28	40+3	283	2	1	3860	50	3	3	3	2	1	2	3	3	2	10	1	19	1	2	2	2	2	1	0	4					4
86	28	1.62	73	28	38+6	279	2	1	3660	50	3	3	2	2	10	3	2	2	3	10	0	78	1	2	2	1	1	2	1	2	3	0	4	0	2
87	35	1.67	70	25	38+5	271	3	0	3655	50	3	1	1	0	5	2	3	2	3	10	1	106	1	1	1	1	1	1	0	4	3	1	3	1	4
88	29	1.62	67	26	40+6	286	2	1	3580	50	3	3	3	2	11	3	3	3	2	11	1	50	3	2	2	1	2	1	1	2	4	1	4	1	2
89	26	1.55	62	26	40+2	282	2	1	3420	50	3	3	2	3	11	3	2	3	3	11	1	57	1	1	2	1	3	2	1	3					3
90	26	1.59	72	28	39+1	274	1	0	3380	50	3	2	1	1	7	3	2	1	1	7	1	60	1	2	3	2	2	1	1	3					3
91	28	1.66	56	20	39+5	278	1	0	3360	50	3	3	2	2	10	3	3	2	3	11	1	57	1	1	2	1	1	1	1	3	3	1			3
92	24	1.56	72	30	39	273	1	1	3360	50	3	2	1	1	7	2	2	2	1	7	0	76	2	1	1	1	1	3	0	4	2	1	3	1	4
93	33	1.6	83	32	40+2	282	1	0	3350	50	3	3	2	2	10	0	0	0	0	0	1	49	3	2	1	1	1	3	1	2					2
94	27	1.58	67	27	40+1	281	1	0	3350	50	2	2	2	2	8	2	3	2	2	9	0	64	2	3	3	1	1	3	0	4	4	1	1	1	4
95	29	1.6	59	23	38+4	270	2	0	3340	50	3	3	2	1	9	2	3	3	2	10	1	39	1	1	1	2	2	1	1	3					3
96	25	1.62	65	25	38+5	271	1	0	3300	50	3	3	2	2	10	3	3	2	3	11	1	55	1	2	2	2	2	2	1	3	4	1			3
97	26	1.62	69	26	39+5	278	2	1	3270	50	3	3	2	1	9	2	3	2	1	8	1	53	1	2	2	2	2	2	1	3					3
98	28	1.58	66	26	40+5	285	3	0	3260	50	3	3	2	2	10	3	3	3	2	11	1	51	2	2	1	1	1	2	0	4					4
99	29	1.67	75	27	38+5	271	2	1	3240	50	3	2	2	2	9	2	2	2	2	8	1	57	2	2	2	1	1	1	1	3					3
100	35	1.65	77	28	38+3	269	1	0	3240	50	1	1	1	0	3	2	3	2	2	9	0	75	2	2	2	2	2	1	1	2	3	0	3	1	2
101	28	1.51	67	29	40+1	281	2	0	3230	50	2	3	2	3	10	2	3	2	3	10	1	54	2	1	1	1	1	1	1	3					3
102	33	1.56	57	23	39+6	279	3	1	3230	50	3	3	2	3	11	2	3	3	3	11	1	48	1	1	1	1	1	2	1	3					3
103	32	1.57	62	25	39+6	279	1	0	3230	50	3	2	2	1	8	3	2	3	2	10	0	79	1	2	3	2	1	1	0	4	3	1	2	1	4
104	26	1.54	53	22	39	273	1	1	3230	50	3	3	2	2	10	2	3	3	2	10	1	60	1	3	3	3	3	2	1	2					2
105	29	1.6	75	29	38+2	268	5	1	3230	50	2	2	2	2	8	2	1	1	1	5	0	68	1	3	3	2	1	1	1	2	3	0	2	0	2
106	30	1.54	74	31	40+4	284	1	0	3200	50	3	3	1	1	8	3	3	2	2	10	1	50	1	1	1	1	2	2	1	3					3
107	29	1.59	72	28	39+5	278	3	0	3170	50	3	3	3	2	11	2	2	2	2	8	0	51	2	2	2	2	1	1	0	4	2	0	2	0	4
108	24	1.5	48	21	39+5	278	1	1	3130	50	3	3	2	3	11	3	3	3	3	12	1	43	1	2	2	2	3	3	1	2					2
109	30	1.55	64	27	40+2	282	1	0	3120	50	3	3	3	2	11	2	3	3	3	11	1	53	2	1	1	2	2	3	0	4					4
110	30	1.5	55	24	40+2	282	2	1	3120	50	3	3	2	2	10	3	3	3	2	11	1	45	1	1	2	1	2	1	1	3					3
111	27	1.6	67	26	40	280	2	1	3110	50	3	3	2	1	9	2	3	3	2	10	0	71	2	2	2	2	2	2	1	3	4	1	3	1	3
112	34	1.61	60	23	39+4	277	2	1	3090	50	3	3	2	2	10	3	3	3	2	11	1	46	1	2	2	2	2	1	1	3	3	1			3
113	26	1.65	74	27	38+6	272	1	0	3090	50	0	0	0	0	0	2	3	3	3	11	0	/	2	2	2	1	1	2	1	2	4	0	2	1	2
114	26	1.53	64	27	40+4	284	1	0	3080	50	3	2	1	1	7	3	2	1	1	7	0	49	3	3	3	1	2	3	0	4	4	0	4	1	4
115	27	1.5	63	28	39+4	277	1	0	3080	50	3	3	2	2	10	2	2	2	1	7	1	57	2	2	2	1	1	1	1	2					2
116	30	1.68	68	24	39+1	274	1	1	3030	50	3	2	2	2	9	3	3	2	2	10	0	68	1	1	1	1	1	1	1	3	4	0	1	0	3
117	26	1.55	65	27	40+2	282	1	0	3020	50	3	3	2	1	9	3	3	1	2	9	1	39	2	1	1	1	1	2	1	3					3
118	27	1.62	75	29	40+1	281	3	1	3020	50	3	2	1	1	7	2	3	2	2	9	0	65	1	3	3	3	1	3	1	3	1	1	2	1	3
119	25	1.6	83	33	37+2	261	1	1	3015	50	3	3	1	1	8	2	3	2	2	9	1	44	2	2	3	2	2	1	0	4					4
120	28	1.62	60	23	40+4	284	1	0	2980	50	3	2	2	1	8	2	2	2	2	8	0	63	2	2	1	3	1	1	0	4	2	1	3	1	4
121	29	1.65	75	28	39+1	274	2	0	2950	50	3	2	2	1	8	3	2	3	1	9	1	40	1	1	1	1	1	2	1	2	3	1			2
122	32	1.6	60	23	38+5	271	3	0	2950	50	3	3	2	3	11	3	3	2	1	9	1	45	1	1	1	1	1	1	1	2					2
123	28	1.69	87	30	38+5	271	2	0	2930	50	2	3	2	2	9	2	2	2	2	8	0	74	3	2	1	1	1	1	1	2	3	0	2	0	2
124	27	1.55	51	21	38+6	272	1	1	2910	50	3	3	3	2	11	3	3	3	2	11	1	52	1	1	2	1	2	1	1	3					3
125	28	1.6	58	23	40	280	1	0	2870	50	3	3	2	2	10	0	0	0	0	0	1	37	3	2	1	2	2	3	1	3					3
126	26	1.6	65	25	39+1	274	1	0	2830	50	3	2	2	2	9	3	3	3	2	11	1	33	2	2	2	1	1	1	0	4					4
127	29	1.57	84	34	38+4	270	1	0	2820	50	3	3	3	2	11	3	2	3	3	11	1	43	1	2	2	3	2	1	1	3	4	1	3	1	3
128	36	1.58	77	31	37+4	264	7	0	2820	50	3	2	1	1	7	0	0	0	0	0	1	59	3	1	1	1	1	1	0	4	2	1			4
129	28	1.5	53	24	40+1	281	3	0	2770	50	3	2	1	1	7	2	1	1	0	4	0	87	3	2	2	2	2	1	1	1	4	0	3	0	1
130	32	1.54	55	23	36+4	256	3	0	2710	50	3	3	2	2	10	2	3	3	3	11	1	59	2	1	1	1	1	3	1	2					2
131	25	1.52	63	27	37+3	262	3	1	3270	49	3	3	3	2	11	1	2	3	2	8	0	82	1	2	2	2	1	1	0	4	2	0	4	0	4
132	32	1.6	77	30	38+4	270	4	0	3140	49	3	3	2	2	10	2	3	3	2	10	1	41	1	1	2	1	1	1	1	3					3
133	30	1.7	100	35	37	273	3	1	3120	49	1	1	0	0	2	1	1	0	0	2	0	/	3	2	2	1	1	1	0	4	4	0	2	0	4
134	27	1.67	60	22	39	273	1	1	3080	49	3	3	2	0	8	3	3	3	1	10	0	69	3	3	3	1	1	3	1	3	3	1	2	1	3
135	27	1.63	68	25	38+1	267	1	1	3050	49	1	0	0	0	1	1	1	1	1	4	0	/	3	2	1	1	1	3	0	4	4	1	2	1	4
136	24	1.58	67	27	38	266	3	0	2960	49	2	2	1	1	6	3	3	2	2	10	0	/	1	1	1	1	1	1	1	2	4	0	1	1	2
137	30	1.55	74	31	37+6	265	2	1	2940	49	2	3	2	2	9	2	3	2	2	9	0	69	2	2	1	1	1	2	0	4	3	1	3	1	4
138	30	1.55	65	27	39+4	277	1	1	2920	49	2	2	1	1	6	2	2	2	1	7	0	66	1	2	2	3	1	2	0	4	1	0	2	1	4
139	26	1.59	56	22	38+6	272	1	0	2920	49	3	3	3	2	11	3	3	3	3	12	1	45	1	2	2	2	2	2	0	4					4
140	27	1.51	54	24	40+1	281	1	0	2880	49	2	3	3	3	11	3	3	3	3	12	1	60	1	2	2	1	1	2	0	4					4
141	34	1.57	59	24	39+6	279	4	1	2860	49	3	2	2	1	8	2	3	1	1	7	0	78	1	1	2	1	1	1	0	4	3	0	2	0	4
142	31	1.57	59	24	38+4	270	3	1	2860	49	3	3	2	2	10	2	2	2	1	7	0	45	2	2	1	1	1	1	0	4	3	1	3	1	4
143	30	1.6	57	22	39+5	278	1	1	2820	49	1	1	1	1	4	2	2	2	2	8	0	/	2	2	1	1	1	1	0	4	3	1	3	1	4
144	35	1.55	67	28	39+5	278	4	0	2790	49	3	3	2	3	11	3	3	3	3	12	1	30	1	1	1	1	1	1	1	2					2
145	29	1.55	58	24	38+2	268	3	1	2730	49	3	2	2	2	9	2	3	3	2	10	1	58	1	1	1	1	1	1	1	3					3
146	29	1.63	78	30	38+6	272	2	1	2660	49	3	3	3	2	11	3	3	3	2	11	1	45	1	1	1	1	1	2	1	2					2
147	28	1.6	59	23	39+4	277	1	0	3090	48	3	3	2	2	10	2	3	3	3	11	1	56	1	2	2	1	1	1	1	3					3
148	28	1.6	64	25	39	273	1	1	2860	48	3	3	2	2	10	2	2	1	1	6	1	31	3	2	2	2	2	2	1	3					3
149	26	1.59	60	24	39+6	279	3	0	2700	48	3	2	3	2	10	2	2	2	3	9	0	63	3	2	2	2	2	2	1	3	2	0	3	0	3
150	27	1.55	59	24	37+1	260	4	1	2700	48	2	3	1	1	7	2	0	1	1	4	1	60	2	2	2	1	1	3	1	3					3
151	34	1.65	64	24	37+2	261	2	1	2610	48	3	3	2	1	9	2	3	1	1	7	1	33	2	2	3	3	1	1	1	3	3	1			3
152	33	1.55	58	24	36+2	254	1	0	2560	48	2	3	3	3	11	3	3	3	3	12	0	79	1	2	2	2	2	2	0	4	4	0	4	0	4
153	28	1.63	70	26	37	259	2	0	2530	48	3	2	2	1	8	3	2	2	3	10	1	54	2	3	3	1	1	1	1	1					1
154	26	1.59	59	23	40+2	282	1	0	2520	48	3	2	1	1	7	3	3	2	2	10	0	58	1	2	2	2	2	2	1	2	3	0	4	0	2
155	23	1.53	70	30	36+1	253	3	1	2500	48	2	2	2	2	8	2	3	3	3	11	0	/	2	3	3	3	1	3	0	4	4	1	3	1	4
156	25	1.55	63	26	40+4	284	2	0	3030	47	3	2	2	1	8	2	3	2	2	9	1	53	1	2	2	2	2	3	1	3					3
157	31	1.62	76	29	36+4	256	2	1	2940	47	3	2	1	1	7	2	3	1	1	7	0	71	1	2	1	2	2	3	1	2	3	1	2	1	2
158	23	1.5	56	25	39	273	1	1	2920	47	3	2	2	2	9	3	3	3	2	11	1	59	2	2	2	1	1	1	1	2					2
159	32	1.51	59	26	39	273	1	0	2530	47	3	3	2	2	10	3	3	2	2	10	0	77	3	2	2	3	1	1	1	3	4	0	3	0	3
160	31	1.6	64	25	37	259	4	1	2550	46	2	3	2	2	9	2	1	3	1	7	1	51	3	2	1	1	2	1	0	4					4
161	22	1.55	59	25	39+1	274	1	1	2530	46	1	0	0	0	1	3	2	2	2	9	0	/	2	2	2	1	1	1	1	1	1	0	4	0	1
162	31	1.6	64	25	37	259	4	1	2230	44	3	3	2	2	10	2	1	3	1	7	1	46	3	3	2	2	2	2	0	4					4
163	29	1.58	60	24	40+3	283	1	0	3460	42	3	2	2	1	8	2	2	3	2	9	0	79	1	2	2	1	1	2	0	4	1	1	2	1	4
